# Supplementary material for: Assessing the Impact of Gender and COPD on the Incidence and Mortality of Hospital-Acquired Pneumonia. A Retrospective Cohort Study Using the Spanish National Discharge Database (2016–2019)
Source: J Clin Med. 2021 Nov 22;10(22):5453. doi: 10.3390/jcm10225453 (PMC8625205; doi:10.3390/jcm10225453)
Supplement: Supplementary file 1 [file jcm-10-05453-s001.zip]

Archive with 1 entries (1 files):
- jcm-1461250-supplementary.pdf
